# Supplementary material for: Retinal Response to Low-Level Red-Light Therapy in Myopic and Non-Myopic Eyes Assessed Using Global Flash Multifocal Electroretinogram
Source: Vision (Basel). 2026 Jun 27;10(3):37. doi: 10.3390/vision10030037 (PMC13398201; doi:10.3390/vision10030037)
Supplement: Supplementary file 1 [file vision-10-00037-s001.zip]

Archive with 1 entries (1 files):
- vision-4361592-supplementary.pdf
